# Supplementary material for: Kinematical error analysis and autonomous calibration of a 5PUS-RPUR parallel robot
Source: PLoS One. 2025 Sep 2;20(9):e0330675. doi: 10.1371/journal.pone.0330675 (PMC12404506; doi:10.1371/journal.pone.0330675)
Supplement: S1 Table — (XLSX) [file pone.0330675.s001.xlsx]

## Sheet: Sheet1
Errors of positions and postures before and after calibration compensation
x			y			z			a			b
BC	AC		BC	AC		BC	AC		BC	AC		BC	AC
3.14349	0.3981		3.72067	0.65302		2.65633	0.32751		0.93084	0.43164		0.67494	0.30133
3.14574	0.39397		3.84647	0.65798		2.22338	0.3647		1.04738	0.40194		0.68566	0.23087
3.28174	0.47363		4.08802	0.5264		2.47162	0.39843		1.10875	0.36683		0.79896	0.27147
3.17233	0.48607		3.69003	0.52455		2.4933	0.37497		1.01931	0.27171		0.63177	0.2292
2.95215	0.45566		4.10351	0.6251		2.26694	0.3808		1.03449	0.33317		0.64745	0.26399
3.12201	0.42932		3.57535	0.6738		2.33293	0.2991		0.88889	0.36134		0.60112	0.29454
2.97372	0.50123		4.00265	0.74794		2.61217	0.34134		1.06455	0.37237		0.82463	0.32442
3.38158	0.53835		3.62623	0.76364		2.97273	0.36924		0.72509	0.29581		0.76797	0.29343
3.12381	0.46715		3.44895	0.76251		2.81898	0.42313		0.80836	0.33868		0.73667	0.23584
3.18373	0.39236		3.8794	0.78271		2.66841	0.31034		0.65216	0.36617		0.61188	0.23232
2.9767	0.43363		3.67943	0.746		2.7692	0.31445		0.59973	0.30122		0.77125	0.30309
2.95315	0.4691		3.36884	0.76334		2.58876	0.27718		0.60094	0.26262		0.79229	0.33601
2.69039	0.45529		3.56225	0.80201		2.40728	0.37676		0.45592	0.19536		0.73211	0.3054
2.5355	0.45934		3.50317	0.85916		2.14945	0.39792		0.64865	0.33269		0.72852	0.29888
2.98362	0.50199		4.02101	0.77695		2.42273	0.39678		0.67924	0.33729		0.75694	0.33194
2.97781	0.49717		3.56084	0.7435		2.4198	0.35474		0.92829	0.42641		0.69719	0.3324
3.20165	0.40087		3.87787	0.67226		2.63438	0.33644		0.93185	0.42799		0.70583	0.30092
3.10647	0.39671		3.79937	0.66702		2.25285	0.36737		1.01447	0.40408		0.68905	0.23522
3.28546	0.45334		4.1846	0.51692		2.56558	0.3986		1.06643	0.36196		0.79825	0.26865
3.2879	0.50377		3.66966	0.50627		2.43899	0.36682		1.03063	0.2741		0.63782	0.22779
2.91907	0.45667		4.02502	0.60902		2.32978	0.37555		1.04607	0.33713		0.65576	0.26788
3.09879	0.43107		3.64958	0.68391		2.28118	0.29057		0.87542	0.37069		0.59656	0.30174
3.02021	0.50071		3.97828	0.718		2.5564	0.33847		1.02805	0.37491		0.83562	0.33216
3.3554	0.53629		3.5317	0.78421		2.93166	0.35316		0.72884	0.29313		0.7533	0.29937
3.15232	0.46284		3.47147	0.77232		2.76751	0.41998		0.82669	0.32737		0.7669	0.23004
3.14708	0.40252		3.93835	0.79166		2.60095	0.30485		0.63087	0.365		0.63258	0.23414
3.08001	0.42089		3.7658	0.73559		2.79869	0.29438		0.62418	0.30106		0.79096	0.29553
2.93911	0.46741		3.44316	0.80302		2.60977	0.26096		0.62549	0.26832		0.7958	0.33412
2.66977	0.45308		3.52095	0.82282		2.40155	0.3565		0.46129	0.20073		0.73636	0.30389
2.59288	0.45846		3.50126	0.884		2.1984	0.41681		0.65395	0.32442		0.71496	0.30145
2.98633	0.48805		4.04461	0.74914		2.43944	0.39503		0.67953	0.33917		0.75257	0.33778
3.04274	0.50731		3.67269	0.71666		2.37423	0.34934		0.9235	0.4331		0.70022	0.34217
3.095	0.38962		3.72978	0.62377		2.70402	0.32655		0.93545	0.43828		0.68525	0.30084
3.18409	0.38652		3.8312	0.66		2.27409	0.37901		1.01374	0.40197		0.68146	0.22821
3.20909	0.4714		4.12217	0.52771		2.52283	0.40869		1.06571	0.3724		0.78252	0.26246
2.11484	0.35694		2.85719	0.29811		1.58674	0.22707		0.79999	0.20294		0.48511	0.16621
